# Supplementary material for: Supra-threshold vibration applied to the foot soles enhances jump height under maximum effort
Source: PLoS One. 2022 Apr 6;17(4):e0266597. doi: 10.1371/journal.pone.0266597 (PMC8985973; doi:10.1371/journal.pone.0266597)
Supplement: S1 File — The obtained data of the vertical jump heights, vertical ground reaction forces (VGRFs), body weights, standard deviation of VGRFs, duration of jump motions and integrated electromyography. (XLSX) [file pone.0266597.s001.xlsx]

## Sheet: Jump height & VGRF
Jump height (cm)				Duration of jump motion (s)				Average VGRF (N)				Body weight (N)				SD of VGRF (N)
	ON	OFF			ON	OFF			ON	OFF			ON	OFF			ON	OFF
SUB-1	19.1804	19.0401		SUB-1	0.705714	0.736571		SUB-1	932.683	924.715		SUB-1	728.797	729.833		SUB-1	0.15825	0.158191
SUB-2	40.932	40.1407		SUB-2	1.2146	1.2962		SUB-2	682.51	673.052		SUB-2	551.977	549.487		SUB-2	0.311091	0.382472
SUB-3	31.0993	30.5451		SUB-3	0.9932	0.988		SUB-3	664.444	665.924		SUB-3	529.629	530.572		SUB-3	0.481322	0.482732
SUB-4	28.5728	26.1881		SUB-4	0.670571	0.662714		SUB-4	1046.17	1035.55		SUB-4	767.859	767.702		SUB-4	0.124448	0.109981
SUB-5	29.9861	29.1859		SUB-5	0.563	0.571429		SUB-5	1200.89	1188.68		SUB-5	833.389	832.214		SUB-5	0.419767	0.373218
SUB-6	28.8375	28.7374		SUB-6	0.571857	0.543857		SUB-6	1026.2	1047.12		SUB-6	726.864	726.783		SUB-6	0.28977	0.336618
SUB-7	21.3013	21.0191		SUB-7	0.517	0.506857		SUB-7	678.283	682.545		SUB-7	484.255	484.329		SUB-7	0.214447	0.18799
SUB-8	39.1069	38.5793		SUB-8	0.468857	0.482714		SUB-8	1020.48	1011.81		SUB-8	639.276	639.389		SUB-8	0.217163	0.216848
SUB-9	30.4064	30.2372		SUB-9	0.526714	0.502143		SUB-9	871.589	843.58		SUB-9	582.64	583.736		SUB-9	0.182589	0.179863
SUB-10	20.3299	20.346		SUB-10	0.537571	0.628429		SUB-10	1085.83	1045.28		SUB-10	787.271	788.045		SUB-10	0.313391	0.306162
SUB-11	13.0277	13.0542		SUB-11	0.882286	0.888		SUB-11	487.755	486.525		SUB-11	411.542	411.056		SUB-11	0.360947	0.225775
SUB-12	20.5806	20.0046		SUB-12	0.809714	0.844571		SUB-12	639.049	624.948		SUB-12	498.804	498.926		SUB-12	0.0485365	0.0409165
SUB-13	22.7984	23.0513		SUB-13	0.502	0.507		SUB-13	955.837	956.511		SUB-13	669.498	670.406		SUB-13	0.0205667	0.0304792
SUB-14	32.0982	31.4121		SUB-14	0.511857	0.550571		SUB-14	1200.33	1181.34		SUB-14	800.34	800.316		SUB-14	0.0320055	0.0561249
SUB-15	26.0572	25.5978		SUB-15	0.774429	0.723714		SUB-15	1028.76	1031.42		SUB-15	789.334	789.311		SUB-15	0.0340923	0.0286128
SUB-16	44.3819	44.531		SUB-16	0.576	0.603		SUB-16	1073.74	1059.32		SUB-16	705.909	706.386		SUB-16	0.0763066	0.0730414
SUB-17	31.9223	31.9689		SUB-17	0.480714	0.493857		SUB-17	1177.37	1165.16		SUB-17	768.881	768.749		SUB-17	0.0572797	0.04557
SUB-18	38.5511	38.4996		SUB-18	0.673857	0.670857		SUB-18	876.759	878.37		SUB-18	618.711	618.625		SUB-18	0.0463736	0.0315502
SUB-19	28.6317	28.2719		SUB-19	0.598286	0.609		SUB-19	1077.61	1069.58		SUB-19	765.908	765.762		SUB-19	0.042914	0.0467526
SUB-20	35.3699	35.2064		SUB-20	0.465143	0.472286		SUB-20	1277.06	1267.75		SUB-20	811.521	810.382		SUB-20	0.0590313	0.0514389

## Sheet: IEMG
Dominant leg										Non-dominant leg
	TA		GM		RF		BF				TA		GM		RF		BF
	ON	OFF	ON	OFF	ON	OFF	ON	OFF			ON	OFF	ON	OFF	ON	OFF	ON	OFF
SUB-1	0.0341168	0.0353308	0.0178277	0.0164841	0.0387405	0.0406989	0.014811	0.0142557		SUB-1	0.0162473	0.0137194	0.0175935	0.0194969	0.0486346	0.0478381	0.0115903	0.0115398
SUB-2	0.150965	0.15396	0.0450206	0.0461565	0.144483	0.139959	0.0260663	0.0281588		SUB-2	0.0707011	0.0705125	0.0388457	0.0434475	0.109355	0.112325	0.0235085	0.0241219
SUB-3	0.0659756	0.0584613	0.0393208	0.0416799	0.0569565	0.0592034	0.0168658	0.0182212		SUB-3	0.0392269	0.0336404	0.0441297	0.0443221	0.0665046	0.0630139	0.0124673	0.014055
SUB-4	0.024598	0.0158948	0.0319832	0.0266895	0.0335962	0.0306361	0.0121462	0.0096311		SUB-4	0.00879519	0.00593641	0.0244531	0.0221637	0.0421164	0.040005	0.0138403	0.0122405
SUB-5	0.0272609	0.0267852	0.0208581	0.0204799	0.0290854	0.0278137	0.0146836	0.0134381		SUB-5	0.018124	0.0142962	0.037435	0.0402401	0.0296734	0.0291294	0.010216	0.00937106
SUB-6	0.0516235	0.0389345	0.0265143	0.0265498	0.0596179	0.0528034	0.0142149	0.0122708		SUB-6	0.0281682	0.0210893	0.0272639	0.0277368	0.0433203	0.0407936	0.0103359	0.00960758
SUB-7	0.040119	0.0371078	0.0320002	0.032194	0.0232359	0.0227307	0.0128039	0.0137865		SUB-7	0.0334272	0.032529	0.0410392	0.0398787	0.0264699	0.0259649	0.0100542	0.0103605
SUB-8	0.0289314	0.0247397	0.0212423	0.0221733	0.0377303	0.0377903	0.0160126	0.0149763		SUB-8	0.0205743	0.0203403	0.0180732	0.0168104	0.0371438	0.0368848	0.0159968	0.0152496
SUB-9	0.030788	0.0258703	0.0275347	0.0251807	0.0544313	0.0537251	0.00994244	0.0101546		SUB-9	0.0171761	0.0129469	0.0271163	0.0272034	0.0588939	0.0576808	0.0190504	0.0202992
SUB-10	0.0160061	0.0250213	0.0211755	0.0222096	0.0307141	0.0326855	0.0142358	0.0147173		SUB-10	0.0271878	0.039442	0.0200103	0.0208677	0.0306671	0.0308758	0.0138055	0.013424
SUB-11	0.0160343	0.0167227	0.00367932	0.003282	0.0157191	0.0153118	0.00578224	0.00483485		SUB-11	0.0158083	0.0160317	0.00249084	0.00271438	0.016343	0.0164685	0.00469041	0.0053972
SUB-12	0.0311847	0.0302225	0.0284551	0.0311888	0.0563909	0.0521056	0.0304418	0.0311363		SUB-12	0.0292056	0.028743	0.0231693	0.0212664	0.0519829	0.0505483	0.0323676	0.0346546
SUB-13	0.0328284	0.0345622	0.0568299	0.055679	0.0359746	0.0339536	0.0228576	0.0227674		SUB-13	0.0304607	0.0283939	0.108776	0.112394	0.0309588	0.0324898	0.0207468	0.021863
SUB-14	0.0413698	0.0424863	0.044363	0.0459982	0.0497496	0.0451796	0.0411174	0.0405465		SUB-14	0.0403673	0.0399549	0.0421331	0.0397397	0.0541975	0.0496532	0.0249219	0.0252859
SUB-15	0.0502588	0.0449329	0.0452037	0.0428615	0.0550641	0.0521581	0.0216255	0.0209777		SUB-15	0.0536311	0.0465521	0.0309836	0.0295788	0.0654112	0.0589025	0.0371836	0.0343791
SUB-16	0.0276591	0.0262653	0.0267896	0.0276943	0.0561495	0.0561804	0.0263026	0.0270682		SUB-16	0.0583071	0.0640363	0.0233107	0.027274	0.0761045	0.0771298	0.0240766	0.0267536
SUB-17	0.0358114	0.0340407	0.0389061	0.0493847	0.117571	0.116597	0.0453634	0.0485431		SUB-17	0.0376623	0.0395458	0.0679529	0.0590452	0.104149	0.107056	0.0394461	0.0362371
SUB-18	0.0229648	0.0280739	0.0340874	0.0324348	0.0501944	0.0495485	0.0365202	0.0344115		SUB-18	0.0349526	0.038664	0.0383425	0.0384195	0.0603442	0.0608529	0.0495964	0.0491177
SUB-19	0.0488092	0.0406282	0.021286	0.0214309	0.0381663	0.0372006	0.0246522	0.0234362		SUB-19	0.0429199	0.0352933	0.0280681	0.0296827	0.0447324	0.0435422	0.0197491	0.0195338
SUB-20	0.0272754	0.0263616	0.033352	0.0356679	0.0497838	0.0473139	0.0192301	0.0193401		SUB-20	0.0414844	0.0399105	0.0324389	0.0324143	0.0486649	0.0439689	0.0198342	0.0204619
